# Supplementary material for: Comparative transcriptome profiling reveals distinct regulatory responses of secondary defensive metabolism in Datura species (Solanaceae) under plant development and herbivory‐mediated stress
Source: Ecol Evol. 2024 Jul 9;14(7):e11496. doi: 10.1002/ece3.11496 (PMC11231941; doi:10.1002/ece3.11496)
Supplement: Supplementary file 1 — Table S1 [file ECE3-14-e11496-s001.xlsx]

## Sheet: Table S1
Table S1. Full gene name of differentially expressed genes across four Datura speciesDifferential gene expression (log2 fold change ≥1, p-value < 0.01, FDR < 0.05) of defense-related genes involved in the alkaloid, jasmonate and terpenoid metabolism, and specific transcription factors, in the genus Datura. Plants were examined at different developmental stages and exposed to the specialized herbi…
		Pruinosa		Inoxia		Stramonium		Wrightii
Gene name	Enzyme	C1	C2	C1	C2	C1	C2	C1	C2
1_Ornithine_decarboxylase	ODC	2.86406	3.36085	0	0	0	1.90516	0	5.46423
2_Ornithine_decarboxylase	ODC	7.25875	0	*	*			*	*
3_Primary_amine_oxidase	ODC	*	*	*	*	-2.59116	0	*	*
4_Probable_polyamine_oxidase_4	PAO	0	0	*	*	2.19763	1.31981	*	*
5_Probable_polyamine_oxidase_4	PAO	0	0	0	0	0	0	0	2.17514
8_Putrescine_hydroxycinnamoyltransferase	PMH	5.82756	4.72942	0	0	0	0	0	0
6_Probable_methyltransferase_PMT4	PMT	0	0	0	0	1.96605	0	0	0
7_Putative_S-adenosyl-L-methionine-dependent_methyltransferase_BCG_0775c	PMT	0	0	0	0	0	0	0	-4.84858
9_Tropinone_reductase_1	TR-I	*	*	*	*	-2.42757	-1.5922	0	0
10_Tropinone_reductase_2	TR-I	-1.6512	0	0	0	-1.67842	0	0	0
11_Tropinone_reductase_homolog	TR-I	1.59795	3.4216	*	*	*	*	*	*
12_Tropinone_reductase_homolog_At5g06060	TR-I	0	7.73731	*	*	*	*	*	*
13_Tropinone_reductase-like_3	TR-I	*	*	0	0	-1.43388	0	0	0
1_Allene_oxide_cyclase_chloroplastic	AOS	2.30645	0	0	0	0	0	0	4.27623
2_Allene_oxide_synthase_1_chloroplastic	AOS	*	*	*	*	*	*	0	8.24962
3_Allene_oxide_synthase_1_chloroplastic	AOS	0	2.09929	0	0	0	0	0	4.88902
4_Allene_oxide_synthase_2_chloroplastic	AOS	1.22556	1.62225	0	0	0	0	0	2.61706
5_Allene_oxide_synthase_3	AOS	6.25987	0	*	*	0	0	0	4.16983
6_Jasmonate_O-methyltransferase	JMT	3.12487	3.9578	*	*	0	0	0	7.37541
7_Jasmonate_O-methyltransferase	JMT	-3.54737	0	0	0	*	*	0	0
8_Jasmonic_acid-amido_synthetase_JAR1	JMT	*	*	0	0	-1.59508	0	*	*
9_Linoleate_13S-lipoxygenase_2-1_chloroplastic	LOX	*	*	*	*	*	*	0	6.66953
10_Linoleate_13S-lipoxygenase_2-1_chloroplastic	LOX	3.42727	3.273	*	*	0	0	0	0
11_Linoleate_13S-lipoxygenase_2-1_chloroplastic	LOX	0	0	0	0	-2.83843	0	0	0
12_Linoleate_13S-lipoxygenase_3-1_chloroplastic	LOX	*	*	0	0	*	*	0	3.42316
13_Linoleate_13S-lipoxygenase_3-1_chloroplastic	LOX	0	2.34446	0	0	0	0	0	0
14_Lipoxygenase_6_chloroplastic	LOX	0	0	*	*	-1.69925	0	*	*
15_Probable_linoleate_9S-lipoxygenase_5	LOX	2.31901	2.02415	*	*	0	0	0	0
16_Probable_linoleate_9S-lipoxygenase_5	LOX	0	0	*	*	0	0	0	3.02419
17_Probable_linoleate_9S-lipoxygenase_5	LOX	1.99834	2.17744	*	*	0	0	0	0
18_Probable_linoleate_9S-lipoxygenase_5	LOX	2.46218	2.33322	0	0	0	0	0	0
19_12-oxophytodienoate_reductase_1	OPR	0	0	0	0	0	0	0	-1.35673
20_12-oxophytodienoate_reductase_3	OPR	1.54339	1.8959	0	0	0	0	0	2.708
21_12-oxophytodienoate_reductase-like_protein	OPR	0	0	*	*	-4.50659	0	0	0
22_Non-specific_phospholipase_C1	PLD	1.31524	0	0	0	0	0	0	0
23_Non-specific_phospholipase_C1	PLD	-9.82747	-10.0423	*	*	*	*	*	*
24_Non-specific_phospholipase_C6	PLD	0	0	*	*	0	0	0	2.21976
25_Phosphoinositide_phospholipase_C_2	PLD	*	*	*	*	-1.5164	0	*	*
26_Phosphoinositide_phospholipase_C_4	PLD	0	0	0	0	0	0	0	1.37293
27_Phosphoinositide_phospholipase_C_6	PLD	*	*	*	*	1.19997	0	*	*
28 _Phosphoinositide_phospholipase_C_7	PLD	0	0	*	*	0	0	-10.1181	-2.37858
29_Phospholipase_A_I	PLD	*	*	*	*	-2.74507	0	0	0
30_Phospholipase_A1_PLIP2_chloroplastic	PLD	0	0	0	0	-2.01809	0	0	0
31_Phospholipase_A1-Ibeta2_chloroplastic	PLD	-2.24367	0	0	0	-3.53805	0	0	0
32_Phospholipase_A1-Ibeta2_chloroplastic	PLD	*	*			0	0	0	8.57647
33_Phospholipase_A1-Ibeta2_chloroplastic	PLD	-1	0	0	0	0	0	0	3.28024
34_Phospholipase_A1-Igamma2_chloroplastic	PLD	0	0	0	0	0	0	0	1.91197
35_Phospholipase_A1-II_3	PLD	*	*	0	0	0	0	0	3.97326
36_Phospholipase_A1-IIdelta	PLD	-1.21775	0			*	*	0	0
37_Phospholipase_A1-IIdelta	PLD	0	0	0	0	0	0	0	-2.25928
38_Phospholipase_A1-IIdelta	PLD	*	*	*	*	-4.64476	0	0	-5.58631
40_Phospholipase_A1-IIgamma	PLD	*	*	*	*	-4.01471	-2.75928	*	*
41_Phospholipase_A1-IIgamma	PLD	*	*	*	*	-2.05258	-1.41708	*	*
42_Phospholipase_A2-alpha	PLD	0	0	*	*	8.32394	0	0	0
43_Phospholipase_D_alpha_1	PLD	0	1.87579	0	0	0	0	0	0
44_Phospholipase_D_alpha_1	PLD	0	0	0	0	-1.42749	0	0	0
45_Phospholipase_D_delta	PLD	*	*	*	*	1.93787	0	*	*
46_Phospholipase_D_delta	PLD	5.54073	0	*	*	*	*	*	*
47_Phospholipase_D_zeta_1	PLD	0	2.09929	0	0	0	0	4.26325	0
48_Phospholipase_D_zeta_1	PLD	0	0	0	0	3.70359	2.97915	*	*
49_Phospholipase_D_zeta_2	PLD	6.24609	4.83327	*	*	*	*	*	*
50_Probable_lysophospholipase_BODYGUARD_1	PLD	0	-1.78646	0	0	0	0	0	0
51_Probable_lysophospholipase_BODYGUARD_3	PLD	4.25369	0	*	*	0	0	0	0
52_Probable_lysophospholipase_BODYGUARD_4	PLD	-1.58132	0	0	0	0	0	0	0
53_Probable_phospholipase_A2_homolog_1	PLD	1.92947	0	*	*	0	0	0	0
1_1-acyl-sn-glycerol-3-phosphate_acyltransferase		2.74926	2.41786	*	*	*	*	0	0
2_1-acyl-sn-glycerol-3-phosphate_acyltransferase		3.45494	0	*	*	*	*	0	0
3_1-acyl-sn-glycerol-3-phosphate_acyltransferase_1_chloroplastic		-4.19763	0	*	*	*	*	0	0
4_1-acyl-sn-glycerol-3-phosphate_acyltransferase_2		1.45745	1.55709	0	0	0	0	*	*
5_1-acyl-sn-glycerol-3-phosphate_acyltransferase_2		3.04968	0	*	*	3.5986	0	0	0
6_1-acyl-sn-glycerol-3-phosphate_acyltransferase_2		2.68777	0	*	*	3.60788	0	0	0
7_Anthocyanin_5-aromatic_acyltransferase		-2.52627	0	0	0	-1.89201	0	0	0
8_BAHD_acyltransferase_At5g47980		0	0	0	0	-4.23273	0	0	0
9_BAHD_acyltransferase_DCR		0	0	0	0	0	0	3.0739	4.1591
10_Diacylglycerol_O-acyltransferase_1		0	0	0	0	1.99023	1.57027	0	0
11_Diacylglycerol_O-acyltransferase_1		3.81539	0			*	*	*	*
12_Glycerol-3-phosphate_acyltransferase_9		-4.54964	0	0	0	0	0	0	0
13_Glycerol-3-phosphate_acyltransferase_chloroplastic		0	0	0	0	1.76182	0	*	*
14_Glycerol-3-phosphate_acyltransferase_chloroplastic		-5.49418	0	0	0			0	0
15_O-acyltransferase_WSD1		0	3.59129	*	*	0	0	0	0
16_O-acyltransferase_WSD1		*	*	*	*	3.85424	0	0	0
17_O-acyltransferase_WSD1		3.1276	0	*	*	0	0	0	0
18_Probable_1-acyl-sn-glycerol-3-phosphate_acyltransferase_5		0	4.84606	*	*	0	0	0	8.61253
19_Probable_acyl-[acyl-carrier-protein]--UDP-N-acetylglucosamine_O-acyltransferase_mitochondrial		-4.69062	0	0	0	*	*	0	0
20_Probable_long-chain-alcohol_O-fatty-acyltransferase_5		-1.03925	0	0	0	0	0	*	*
21_Probable_protein_S-acyltransferase_16		-1.90343	0	0	0	0	0	0	0
22_Probable_protein_S-acyltransferase_17		2.07461	0	*	*	*	*	*	*
23_Probable_protein_S-acyltransferase_19		-2.98332	-1.50065	0	0	0	0	0	0
24_Probable_protein_S-acyltransferase_19		1.62145	0	0	0	0	0	0	0
25_Probable_protein_S-acyltransferase_22		-1.765	0	*	*			0	0
26_Probable_protein_S-acyltransferase_7		2.96986	0	*	*	0	0	0	0
27_Probable_UDP-3-O-acylglucosamine_N-acyltransferase_2_mitochondrial		0	0	*	*	-1.56385	0	*	*
28_Probable_UDP-3-O-acylglucosamine_N-acyltransferase_2_mitochondrial		-1.07202	0	0	0	0	0	0	0
29_Probable_UDP-3-O-acylglucosamine_N-acyltransferase_2_mitochondrial		-4.71989	0	0	0	0	0	0	0
30_Protein_S-acyltransferase_21		0	0	*	*	-2.42831	0	0	0
31_Protein_S-acyltransferase_21		-2.52627	0	0	0	0	0	0	0
32_Protein_S-acyltransferase_21		-7.51737	-7.72239	*	*	*	*	*	*
33_Protein_S-acyltransferase_24		-2.4852	0	*	*	*	*	0	0
34_Protein_S-acyltransferase_8		-2.94665	0	0	0	0	0	0	0
35_Putative_phospholipid:diacylglycerol_acyltransferase_2		-3.55054	0	0	0	-3.9583	0	0	0
36_Cytochrome_P450_4C1		-5.68983	0	*	*	*	*	*	*
37_Cytochrome_P450_710A11		0	0	0	0	2.32618	0	0	4.03822
38_Cytochrome_P450_710A11		-5.38779	0	*	*	*	*	*	*
39_Cytochrome_P450_711A1		0	0	*	*	2.82957	0		0
40_Cytochrome_P450_714A1		1.28227	0	0	0	0	0	0	0
41_Cytochrome_P450_714A1		0	0	0	0	-1.54451	0	0	0
42_Cytochrome_P450_714A1		*	*	*	*	*	*	-9.63429	0
43_Cytochrome_P450_716A67		0	0	*	*	0	0	-11.0295	0
44_Cytochrome_P450_716B1		-1.96679	0	0	0	0	0
45_Cytochrome_P450_71A1		0	0	0	0	-3.08285	0	0	0
46_Cytochrome_P450_71A2		*	*	*	*	0	0	0	8.31642
47_Cytochrome_P450_71A3_(Fragment)		0	0	-6.84043	0	0	0	0	0
48_Cytochrome_P450_71A3_(Fragment)		*	*			-1.99463	0	*	*
49_Cytochrome_P450_71A4		*	*	0	0	-7.56676	0	*	*
50_Cytochrome_P450_71B10		2.6607	1.8062	0	0	0	0	0	0
51_Cytochrome_P450_71D10		-1.98342	0	0	0	-2.14333	0	0	0
52_Cytochrome_P450_71D7		*	*	-3.43098	0	*	*	*	*
53_Cytochrome_P450_71D7		*	*	*	*	*	*	3.94574	0
54_Cytochrome_P450_71D7		*	*	*	*	0	0	5.19563	3.70344
55_Cytochrome_P450_71D7		0	0	*	*			0	2.19559
56_Cytochrome_P450_71D7		0	0	*	*	-3.98302	0	0	0
57_Cytochrome_P450_71D9		0	0	0	0	*	*	0	1.6773
58_Cytochrome_P450_724B1		-3.11519	-1.59897	*	*	*	*	*	*
59_Cytochrome_P450_724B1		-1.61097	0	0	0	*	*	0	0
60_Cytochrome_P450_72A11		*	*	*	*	-3.64466	0	*	*
61_Cytochrome_P450_72A15		-5.14788	0	*	*	*	*	*	*
62_Cytochrome_P450_734A1		1.88759	3.3675	*	*	*	*	*	*
63_Cytochrome_P450_76A1_(Fragment)		-1.29278	0	0	0	0	0	0	0
64_Cytochrome_P450_76A1_(Fragment)		1.64375	1.69801	0	0	0	0	0	3.78716
65_Cytochrome_P450_76C4		-3.43881	0	*	*	*	*	0	0
66_Cytochrome_P450_77A2		*	*	0	0	0	-2.288	*	*
67_Cytochrome_P450_78A3		-2.94544	0	0	0	-2.35697	0	0	0
68_Cytochrome_P450_78A5		1.9206	0	*	*	0	0	0	0
69_Cytochrome_P450_78A6		0	0	0	0	0	0	0	0
70_Cytochrome_P450_79B1		0	0	*	*	*	*	0	13.2409
71_Cytochrome_P450_82A3		-1.32438	0	0	0	0	0	*	*
72_Cytochrome_P450_82A3		0	0	0	0	-1.54909	0	0	2.35909
73_Cytochrome_P450_82A3		*	*	0	0	-2.88837	0	0	0
74_Cytochrome_P450_82C4		0	0	-4.3671	0	0	0	0	0
75_Cytochrome_P450_82G1				0	0	*	*	5.38737	8.8894
76_Cytochrome_P450_83B1		-2.38306	0	0	0	0	0	*	*
77_Cytochrome_P450_83B1		-2.97709	0	*	*	0	0	*	*
78-Cytochrome_P450_83B1		-1.36929	0	0	0	0	0	0	0
79_Cytochrome_P450_83B1		-2.76686	0	0	0	0	0	0	0
80_Cytochrome_P450_83B1		*	*	*	*	0	-1.90691	*	*
81_Cytochrome_P450_83B2		-1.96137	-1.6639	0	0	0	0	0	1.64327
82_Cytochrome_P450_85A1		0	0	0	0	0	0	0	2.08709
83_Cytochrome_P450_85A1		0	0	*	*	2.70547	0	0	0
84_Cytochrome_P450_87A3		-4.16221	0	0	0	0	0	0	0
85_Cytochrome_P450_89A9		-3.64318	0	0	0	0	0	0	0
86_Cytochrome_P450_93A2		*	*	0	0	-1.22094	0	0	0
87_Cytochrome_P450_94A1		*	*	0	0	*	*	0	9.99602
88_Cytochrome_P450_94A1		*	*	0	0	0	0	0	-3.60079
89_Cytochrome_P450_94A1		*	*	0	0			0	1.95171
90_Cytochrome_P450_94A1		-1.14744	0	0	0	0	0	0	0
91_Cytochrome_P450_94A1		-4.28506	0	*	*	0	0	0	0
92_Cytochrome_P450_94C1		*	*	*	*	4.92148	0	*	*
93_Cytochrome_P450_94C1		0	0	*	*	-4.05375	0	0	7.2339
94_Cytochrome_P450_98A2		-1.28501	0	0	0	*	*	0	0
95_Cytochrome_P450_CYP72A219		2.09208	3.12602	*	*	0	0	*	*
96_Cytochrome_P450_CYP72A219		-1.27776	0	*	*	*	*	0	0
97_Cytochrome_P450_CYP72A219		0	3.11286	0	0	0	0	0	7.23036
98_Cytochrome_P450_CYP72A219		*	*	*	*	*	*	0	1.26475
99_Cytochrome_P450_CYP72A219		*	*	*	*	-1.40045	0	0	0
100_Cytochrome_P450_CYP72A219		2.52305	0	0	0	1.68585	0	0	0
101_Cytochrome_P450_CYP72A219		*	*	*	*	-2.1627	0	0	0
102_Cytochrome_P450_CYP72A219		1.66663	0	0	0	*	*	0	0
103_Cytochrome_P450_CYP72A219		-2.57406	0	*	*	0		3.76361	0
104_Cytochrome_P450_CYP72A219		2.25877	0	0	0	0	0	0	0
105_Cytochrome_P450_CYP72A219		*	*	*	*	-6.62801	-7.06173	*	*
106_Cytochrome_P450_CYP72A219		-6.176	0	*	*	*	*	*	*
107_Cytochrome_P450_CYP72A219		-7.66927	-7.8654	*	*	*	*	*	*
108_Cytochrome_P450_CYP72A219		0.974263	0	*	*	*	*	*	*
109_Cytochrome_P450_CYP736A12		*	*	0	0	-1.89417	0	*	*
110_Cytochrome_P450_CYP736A12		0	0	*	*	*	*	0	2.5084
111_Cytochrome_P450_CYP736A12		-1.24744	0	*	*	*	*	*	*
112_Cytochrome_P450_CYP736A13		4.3314	0	0	0	3.22804	0	0	0
113_Cytochrome_P450_CYP749A22		*	*	*	*	2.69	0
114_NADPH--cytochrome_P450_reductase		1.39664	1.31059	0	0	1.67233	0	0	2.05
115_NADPH--cytochrome_P450_reductase		0	0	0	0	*	*	0	1.28493
116_Probable_cytochrome_P450_303a1		-3.58803	0	*	*	*	*	*	*
117_Cycloartenol_synthase		*	*	0	0	-2.48906	0	*	*
118_Cycloartenol-C-24-methyltransferase		2.93206	0	0	0	0	0	*	*
119_Cycloartenol-C-24-methyltransferase		1.74495	2.05356	0	0	0	0	0	0
120_Cycloartenol-C-24-methyltransferase_1		0	0	0	0	1.3875	0	0	0
121_Squalene_monooxygenase		0	0	*	*	1.76988	0	0	0
122_Squalene_monooxygenase		0	0	0	0	4.33484	0	0	0
123_Dolichyl-diphosphooligosaccharide--protein_glycosyltransferase_subunit_2		-3.74568	0	0	0	*	*	0	0
124_Dolichyl-diphosphooligosaccharide--protein_glycosyltransferase_subunit_2		3.5764	0	*	*	3.54304	0	0	0
125_Dolichyl-diphosphooligosaccharide--protein_glycosyltransferase_subunit_2		5.74425	6.65383	*	*	*	*	0	8.69786
126_Dolichyl-diphosphooligosaccharide--protein_glycosyltransferase_subunit_DAD1		*	*	*	*	-6.84527	0	*	*
127_Glycosyltransferase_family_92_protein_RCOM_0530710		0	0	0	0	0	1.8136	0	2.46194
128_Glycosyltransferase_family_protein_64_C3		2.65153	0	0	0	0	0	0	0
129_Glycosyltransferase_family_protein_64_C3		*	*	*	*	*	*	0	7.49825
130_Glycosyltransferase_family_protein_64_C3		0	0	*	*	0	7.22736	0	7.35198
131_Probable_glycosyltransferase_At3g07620		2.87256	0	0	0	0	0	0	1.36768
132_Probable_glycosyltransferase_At5g03795		1.06715	1.15057	0	0	0	0	0	0
133_Probable_glycosyltransferase_At5g03795		0	0	0	0	1.04527	0	0	0
134_Probable_glycosyltransferase_At5g25310		3.42236	0	0	0	0	0	0	0
135_Probable_glycosyltransferase_STELLO1		0	0	0	0	0	0	0	1.41022
136_Probable_glycosyltransferase_STELLO1		0	0	*	*	2.34815	0	0	0
137_UDP-glycosyltransferase_43		*	*	*	*	-3.31879	0	*	*
138_UDP-glycosyltransferase_73C3		0	2.30226	0	0	0	0	0	0
139_UDP-glycosyltransferase_73C6		0	0	0	2.61622	0	0	0	0
140_UDP-glycosyltransferase_74B1		*	*	*	*	-5.21515	-4.49656	0	0
141_UDP-glycosyltransferase_74E2		1.94465	0	0		3.36846	0	0	0
142_UDP-glycosyltransferase_74F2		*	*	0	0	0	0	-2.45426	0
143_UDP-glycosyltransferase_74G1		-2.8242	0	0	0	0	0	*	*
144_UDP-glycosyltransferase_83A1		*	*	*	*	-5.80896	0	*	*
145_UDP-glycosyltransferase_85A8		-2.17836	0	*	*	*	*	*	*
146_UDP-glycosyltransferase_86A1		0	0	*	*	-4.37818	0	0	0
147_UDP-glycosyltransferase_86A1		1.94812	0	*	*	0	0	0	4.20188
148_UDP-glycosyltransferase_86A2		0.819012	0	*	*	*	*	*	*
149_UDP-glycosyltransferase_89A2		0	0	0	0	0	0	0	1.53671
150_UDP-glycosyltransferase_TURAN		0.833963	0	*	*	*	*	*	*
151_Xyloglucan_glycosyltransferase_4		-3.19241	0	0	0	0	0	0	0
152_Xyloglucan_glycosyltransferase_4		0	0	0	0	2.53332	1.82356	0	0
153_Xyloglucan_glycosyltransferase_4		5.05639	0	*	*	2.78671	0	0	0
154_NADPH--cytochrome_P450_reductase		*	*	*	*	1.35769	0	*	*
155_Cytochrome_P450_82C4		*	*	*	*	-2.37494	0	*	*
156_UDP-glucoronosyl_and_UDP-glucosyl_transferase		*	*	*	*	0	0	*	*
157_Putative_phospholipid:diacylglycerol_acyltransferase_2		-3.55054	0	*	*	*	*	*	*
1_AP2/ERF_and_B3_domain-containing_transcription_factor_RAV1		0	0	0	0	-3.254	0	0	0
2_Myb_family_transcription_factor_APL		0	0	0	0	0	1.6945	0	0
3_Myb_family_transcription_factor_PHL8		-2.27098	-2.42569	0	0	0	0	0	0
4_Putative_Myb_family_transcription_factor_At1g14600		0	0	*	*	0	0	0	2.87338
5_Putative_Myb_family_transcription_factor_At1g14600		1.96137	0	0	0	0	0	0	0
6_Transcription_factor_GAMYB		0	0	*	*	0	0	0	8.27966
7_Transcription_factor_GAMYB		2.16127	0	0	0	0	0	0	0
8_Transcription_factor_MYB12		0	0	0	0	0	0	3.37966	0
9_Transcription_factor_MYB15		4.36587	0	*	*	*	*	0	0
10_Transcription_factor_MYB3		8.63063	0	0	0	-2.64337	0	0	0
11_Transcription_factor_MYB3		0	0	*	*	*	*	0	7.47766
12_Transcription_factor_MYB32		*	*	*	*	-1.25252	0	*	*
13_Transcription_factor_MYB3R-1		7.18597	0	*	*			0	0
14_Transcription_factor_MYB41		0	0	0	0	-6.10729	0	0	0
15_Transcription_factor_MYB48		-2.15989	-3.18431	0	0	0	0	0	0
16_Transcription_factor_MYB48		-2.77109	0	*	*	*	*	*	*
17_Transcription_factor_MYB59		0	0	0	0	0	-3.52448	0	0
18_Transcription_factor_MYB59		*	*	*	*	-2.37664	0	*	*
19_Transcription_factor_MYB73		0	0	*	*	1.63267	1.46944	0	0
20_Transcription_factor_MYB73		0	1.43551	0	0	0	2.05106	0	2.09755
21_Transcription_factor_MYB94		0	0	*	*	7.01777	0	*	*
22_Transcription_factor_MYBS3		1.17337	0	0	0	0	0	0	0
23_Transcription_repressor_MYB4		0	0	*	*	0	0	0	3.92381
24_Transcription_factor_MYC2		-7.90726	-8.11609	*	*	0	0	*	*
25_Transcription_factor_MYC2		0	0	0	0	0	0	0	2.58316
26_Transcription_factor_MYC2		0	0	0	0	0	0	0	2.29056
27_Transcription_factor_MYC2		*	*	*	*	*	*	0	9.88796
28_NAC_transcription_factor_29		0	0	0	0	-3.5557	0	0	0
29_NAC_transcription_factor_29		0	0	0	0	-5.36147	0	0	0
30_NAC_transcription_factor_29		-1.86649	-1.62434	*	*	*	*	*	*
31_NAC_transcription_factor_56		-2.93362	0	0	0	3.22804	0	0	0
32_Probable_WRKY_transcription_factor_11		0	0	0	0	0	4.18321	0	0
33_Probable_WRKY_transcription_factor_21		-0.987345	0	*	*	*	*	*	*
34_Probable_WRKY_transcription_factor_29		0	0	0	0	0	0	0	4.02392
35_Probable_WRKY_transcription_factor_33		0	0	0	0	0	2.2177	0	0
36_Probable_WRKY_transcription_factor_35		0	0	0	0	-2.69754	0	0	0
37_Probable_WRKY_transcription_factor_35		*	*	*	*	*	*	0	2.26321
38_Probable_WRKY_transcription_factor_4		0	0	0	0	-1.4745	0	0	0
39_Probable_WRKY_transcription_factor_40		0	0			-4.34925	0	0	0
40_Probable_WRKY_transcription_factor_40		0	0	0	0	1.26883	1.83291	0	0
41_Probable_WRKY_transcription_factor_40		3.78922	0	0	0	0	0	0	0
42_Probable_WRKY_transcription_factor_40		*	*	*	*	*	*	0	7.64961
43_Probable_WRKY_transcription_factor_40		-9.84892	-10.0446	*	*	*	*	*	*
44_Probable_WRKY_transcription_factor_41				*	*	0	2.43278	*	*
45_Probable_WRKY_transcription_factor_41		0	0	*	*	-3.46736	0	*	*
46-Probable_WRKY_transcription_factor_49		6.90096	0	*	*	*	*	*	*
47_Probable_WRKY_transcription_factor_50		2.2044	0	0	0	0	0	0	0
48_Probable_WRKY_transcription_factor_50		3.35256	0	*	*	*	*	*	*
49_Probable_WRKY_transcription_factor_65		0	0	0	0	-1.91273	0	0	0
50_Probable_WRKY_transcription_factor_65		0	0	0	0	-2.13539	0	0	0
51_Probable_WRKY_transcription_factor_70		*	*	*	*	-7.23545	0	*	*
52_Probable_WRKY_transcription_factor_70		0	0	0	0	0	-2.38042	0	0
53_Probable_WRKY_transcription_factor_70		1.65758	0	0	0	*	*	0	0
54_Probable_WRKY_transcription_factor_72		0	0	0	0	0	2.74034	0	0
55_Probable_WRKY_transcription_factor_75		2	0	*	*	*	*	*	*
56_WRKY_transcription_factor_22		0	0	*	*	0	-7.44181	*	*
57_WRKY_transcription_factor_28		0	0	0	0	-3.26202	0	0	0
58_WRKY_transcription_factor_6		0	0	-2.34634	0	0	0	0	0
59_WRKY_transcription_factor_6		0	0	0	0	0	1.71241	0	0
