# Supplementary material for: Comparative transcriptome profiling reveals distinct regulatory responses of secondary defensive metabolism in Datura species (Solanaceae) under plant development and herbivory‐mediated stress
Source: Ecol Evol. 2024 Jul 9;14(7):e11496. doi: 10.1002/ece3.11496 (PMC11231941; doi:10.1002/ece3.11496)
Supplement: Supplementary file 2 — Table S2 [file ECE3-14-e11496-s002.xlsx]

## Sheet: Table S2
Table S2. Stats of the network analysis of 212 differentially expressed metabolic genes in at least one treatment group across three Datura species.
Species	Gene name (node)	Network tag	nodal degree	betweenness	Rank_stat
			TROPANE ALKALOIDS (TAs)
D. stramonium	Ornithine_decarboxylase	1.1 ODC	7	243.5	52.5
D. stramonium	Probable_methyltransferase_PMT4	3.1 PMT	1	0	8.5
D. stramonium	Probable_polyamine_oxidase_4	4.1 PAO	5	18.5	30
D. stramonium	Primary_amine_oxidase	4.2 PAO	6	224.56	47.25
D. stramonium	Tropinone_reductase_1	5.1 TR-I	7	315.333	53
D. stramonium	Tropinone_reductase-like_3	5.2 TR-I	5	0	20
			TERPENES (TPS)
D. stramonium	BAHD_acyltransferase_At5g47980	1.1 ACT/BADH	7	80	45.25
D. stramonium	Probable_protein_S-acyltransferase_22	1.2 ACT/BADH	3	0	13.75
D. stramonium	Diacylglycerol_O-acyltransferase_1	1.3 ACT/BADH	7	80	45.25
D. stramonium	Glycerol-3-phosphate_2-O-acyltransferase_6	1.4 ACT/BADH	3	0	13.75
D. stramonium	Glycerol-3-phosphate_acyltransferase_chloroplastic	1.5 ACT/BADH	1	0	8.5
D. stramonium	O-acyltransferase_WSD1	1.7 ACT/BADH	1	0	8.5
D. stramonium	Squalene_monooxygenase	2.1 SQL	3	0	13.75
D. stramonium	Cytochrome_P450_711A1	4.1 CYP450s	1	0	8.5
D. stramonium	Cytochrome_P450_714A1	4.2 CYP450s	5	0	20
D. stramonium	Cytochrome_P450_71A1	4.3 CYP450s	4	3	22
D. stramonium	Cytochrome_P450_71A4	4.4 CYP450s	5	200	41
D. stramonium	Cytochrome_P450_71D7	4.5 CYP450s	1	0	8.5
D. stramonium	Cytochrome_P450_72A11	4.6 CYP450s	6	71.3532	39.75
D. stramonium	Cytochrome_P450_78A3	4.7 CYP450s	9	66.5417	50
D. stramonium	Cytochrome_P450_78A6	4.8 CYP450s	6	6	31.5
D. stramonium	Cytochrome_P450_82A3	4.9 CYP450s	4	3	22
D. stramonium	Cytochrome_P450_82C4	4.15 CYP450s	6	201.437	46.5
D. stramonium	Cytochrome_P450_84A1	4.16 CYP450s	7	11.0957	38.75
D. stramonium	Cytochrome_P450_85A1	4.10 CYP450s	2	0	11.75
D. stramonium	Cytochrome_P450_94C1	4.11 CYP450s	9	188.486	56
D. stramonium	Cytochrome_P450_CYP736A12	4.13 CYP450s	5	63.8669	34
D. stramonium	Cytochrome_P450_CYP749A22	4.14 CYP450s	7	434	54.5
D. stramonium	NADPH--cytochrome_P450_reductase	4.17 CYP450s	4	126	34.75
D. stramonium	Dolichyl-diphosphooligosaccharide--protein_glycosyltransferase_subunit_DAD1	5.1 UDP/GTs	1	0	8.5
D. stramonium	Putative_glycosyltransferase_7	5.3 UDP/GTs	5	9.31417	27.75
D. stramonium	Probable_xyloglucan_glycosyltransferase_5	5.4 UDP/GTs	3	0	13.75
D. stramonium	UDP-glycosyltransferase_43	5.6 UDP/GTs	7	104.955	47.5
D. stramonium	UDP-glycosyltransferase_74B1	5.7 UDP/GTs	7	101.636	46.75
D. stramonium	UDP-glycosyltransferase_83A1	5.8 UDP/GTs	5	9.31417	27.75
D. stramonium	UDP-glycosyltransferase_86A1	5.9 UDP/GTs	5	21.3333	30.75
D. stramonium	Xyloglucan_glycosyltransferase_4	5.10 UDP/GTs	8	137.156	52.75
				JASMONATE (JA)
D. stramonium	Phospholipase_A1_PLIP2_chloroplastic	1.1 PLDs	1	0	8.5
D. stramonium	Phospholipase_D_zeta_1	1.2 PLDs	5	0	20
D. stramonium	Phosphoinositide_phospholipase_C_2	1.3 PLDs	8	137.156	52.75
D. stramonium	Phospholipase_A1-Ibeta2_chloroplastic	1.4 PLDs	3	21.5	25.5
D. stramonium	Phospholipase_A1-IIdelta	1.6 PLDs	5	21.3333	30.75
D. stramonium	Phospholipase_A1-IIgamma	1.7 PLDs	6	59.7046	37.75
D. stramonium	Phospholipase_A2-alpha	1.8 PLDs	4	35.9752	28.75
D. stramonium	Phospholipase_D_delta	1.9 PLDs	2	0	11.75
D. stramonium	Lipoxygenase_6_chloroplastic	2.1 LOXs	8	97.6571	50
D. stramonium	Linoleate_13S-lipoxygenase_2-1_chloroplastic	2.2 LOXs	8	60.2423	47
D. stramonium	12-oxophytodienoate_reductase-like_protein	5.1 OPR	6	6	31.5
			TRANSCRIPTION FACTORS (TFs)
D. stramonium	NAC_transcription_factor_29	2.1 NAC	7	11.0957	38.75
D. stramonium	NAC_transcription_factor_56	2.3 NAC	7	10.0645	38
D. stramonium	Transcription_factor_MYB41	3.1 MYB	9	169.551	55.5
D. stramonium	Transcription_factor_MYB59	3.2 MYB	1	0	8.5
D. stramonium	Transcription_factor_MYB73	3.3 MYB	8	348.977	57.5
D. stramonium	Transcription_factor_MYB94	3.5 MYB	1	0	8.5
D. stramonium	Probable_WRKY_transcription_factor_11	4.1 WRKY	1	0	8.5
D. stramonium	Probable_WRKY_transcription_factor_40	4.2 WRKY	3	21.5	25.5
D. stramonium	Probable_WRKY_transcription_factor_41	4.3 WRKY	5	0	20
D. stramonium	Probable_WRKY_transcription_factor_70	4.4 WRKY	6	201.437	46.5
D. stramonium	Probable_WRKY_transcription_factor_72	4.6 WRKY	1	0	8.5
D. stramonium	WRKY_transcription_factor_6	4.7 WRKY	6	429.789	49.25
D. stramonium	AP2/ERF_and_B3_domain-containing_transcription_factor_RAV1	5.1 APR/ERF	7	101.636	46.75
			TROPANE ALKALOIDS (TAs)
Datura pruinosa	Ornithine_decarboxylase	1.2 ODC	8	2.33333	66
Datura pruinosa	Putrescine_hydroxycinnamoyltransferase	2.1 PHT	5	0	40.75
Datura pruinosa	Tropinone_reductase_homolog	5.3 TR-I	3	0	29.5
Datura pruinosa	Tropinone_reductase_homolog_At5g06060	5.4 TR-I	5	0.666667	56
			TERPENES (TPS)
Datura pruinosa	Protein_S-acyltransferase_24	1.8 ACT/BADH	3	0	29.5
Datura pruinosa	1-acyl-sn-glycerol-3-phosphate_acyltransferase	1.9 ACT/BADH	5	0.666667	56
Datura pruinosa	1-acyl-sn-glycerol-3-phosphate_acyltransferase_1_chloroplastic	1.10 ACT/BADH	2	0	23.25
Datura pruinosa	1-acyl-sn-glycerol-3-phosphate_acyltransferase_2	1.11 ACT/BADH	4	0	35
Datura pruinosa	Probable_1-acyl-sn-glycerol-3-phosphate_acyltransferase_5	1.12 ACT/BADH	1	0	16
Datura pruinosa	Acylsugar_acyltransferase_3	1.13 ACT/BADH	6	1.41667	62
Datura pruinosa	Glycerol-3-phosphate_acyltransferase_chloroplastic	1.14 ACT/BADH	4	0	35
Datura pruinosa	Probable_protein_S-acyltransferase_16	1.15 ACT/BADH	2	0	23.25
Datura pruinosa	Probable_protein_S-acyltransferase_17	1.16 ACT/BADH	2	1	40
Datura pruinosa	Probable_protein_S-acyltransferase_19	1.17 ACT/BADH	1	0	16
Datura pruinosa	O-acyltransferase_WSD1	1.19 ACT/BADH	5	0	40.75
Datura pruinosa	Protein_S-acyltransferase_8	1.24 ACT/BADH	8	2.33333	66
Datura pruinosa	Putative_phospholipid:diacylglycerol_acyltransferase_2	1.25 ACT/BADH	1	0	16
Datura pruinosa	Cycloartenol-C-24-methyltransferase	3.1 OSC/CAS	3	0	29.5
Datura pruinosa	Cytochrome_P450_4C1	4.19 CYP450s	2	0	23.25
Datura pruinosa	Cytochrome_P450_710A11	4.20 CYP450s	4	0	35
Datura pruinosa	Cytochrome_P450_714A1	4.21 CYP450s	3	0	29.5
Datura pruinosa	Cytochrome_P450_716B1	4.22 CYP450s	3	1.5	48.25
Datura pruinosa	Cytochrome_P450_71B10	4.23 CYP450s	4	0	35
Datura pruinosa	Cytochrome_P450_71D10	4.24 CYP450s	4	0	35
Datura pruinosa	Cytochrome_P450_724B1	4.25 CYP450s	1	0	16
Datura pruinosa	Cytochrome_P450_734A1	4.26 CYP450s	1	0	16
Datura pruinosa	Cytochrome_P450_76A1_(Fragment)	4.27 CYP450s	6	0.5	58
Datura pruinosa	Cytochrome_P450_76C4	4.28 CYP450s	8	2.33333	66
Datura pruinosa	Cytochrome_P450_78A5	4.29 CYP450s	4	0	35
Datura pruinosa	Cytochrome_P450_83B1	4.30 CYP450s	4	0	35
Datura pruinosa	Cytochrome_P450_87A3	4.32 CYP450s	1	0	16
Datura pruinosa	Cytochrome_P450_89A9	4.33 CYP450s	1	0	16
Datura pruinosa	Cytochrome_P450_94A1	4.34 CYP450s	4	0	35
Datura pruinosa	Cytochrome_P450_98A2	4.35 CYP450s	1	0	16
Datura pruinosa	Cytochrome_P450_CYP72A219	4.36 CYP450s	2	0	23.25
Datura pruinosa	Cytochrome_P450_CYP736A12	4.40 CYP450s	2	1	40
Datura pruinosa	Dolichyl-diphosphooligosaccharide--protein_glycosyltransferase_48_kDa_subunit	5.12 UDP/GTs	1	0	16
Datura pruinosa	Dolichyl-diphosphooligosaccharide--protein_glycosyltransferase_subunit_2	5.13 UDP/GTs	3	0	29.5
Datura pruinosa	Glycosyltransferase_family_protein_64_C3	5.14 UDP/GTs	3	0	29.5
Datura pruinosa	Probable_glycosyltransferase_At5g03795	5.15 UDP/GTs	6	0.5	58
Datura pruinosa	Probable_UDP-3-O-acylglucosamine_N-acyltransferase_2_mitochondrial	5.16 UDP/GTs	1	0	16
Datura pruinosa	UDP-glycosyltransferase_74E2	5.17 UDP/GTs	2	4	44.25
Datura pruinosa	UDP-glycosyltransferase_74G1	5.18 UDP/GTs	5	0	40.75
Datura pruinosa	UDP-glycosyltransferase_85A8	5.19 UDP/GTs	2	0	23.25
Datura pruinosa	Xyloglucan_glycosyltransferase_4	5.20 UDP/GTs	4	0	35
				JASMONATE (JA)
Datura pruinosa	Phospholipase_D_alpha_1	1.10 PLDs	4	0	35
Datura pruinosa	Phospholipase_D_delta	1.11 PLDs	2	0	23.25
Datura pruinosa	Phospholipase_D_zeta_2	1.12 PLDs	3	6	51
Datura pruinosa	Probable_linoleate_9S-lipoxygenase_5	1.13 PLDs	4	0	35
Datura pruinosa	Probable_lysophospholipase_BODYGUARD_3	1.16 PLDs	4	0	35
Datura pruinosa	Probable_lysophospholipase_BODYGUARD_4	1.17 PLDs	6	1.41667	62
Datura pruinosa	Probable_phospholipase_A2_homolog_1	1.18 PLDs	2	0	23.25
Datura pruinosa	Non-specific_phospholipase_C1	1.19 PLDs	1	0	16
Datura pruinosa	Linoleate_13S-lipoxygenase_2-1_chloroplastic	2.3 LOXs	5	0.666667	56
Datura pruinosa	Linoleate_13S-lipoxygenase_3-1_chloroplastic	2.4 LOXs	2	0	23.25
Datura pruinosa	Allene_oxide_synthase_3	3.1 AOS	5	0.666667	56
Datura pruinosa	Allene_oxide_synthase_1_chloroplastic	3.2 AOS	2	0	23.25
Datura pruinosa	Jasmonate_O-methyltransferase	6.1 JMT	2	0	23.25
			TRANSCRIPTION FACTORS (TFs)
Datura pruinosa	NAC_transcription_factor_29	2.4 NAC	5	0	40.75
Datura pruinosa	NAC_transcription_factor_56	2.5 NAC	1	0	16
Datura pruinosa	Transcription_factor_MYB15	3.6 MYB	3	1.5	48.25
Datura pruinosa	Transcription_factor_MYB3	3.7 MYB	2	0	23.25
Datura pruinosa	Transcription_factor_MYB3R-1	3.8 MYB	4	0	35
Datura pruinosa	Transcription_factor_MYB48	3.9 MYB	5	0.25	53.5
Datura pruinosa	Transcription_factor_MYBS3	3.10 MYB	5	0.25	53.5
Datura pruinosa	Probable_WRKY_transcription_factor_50	4.11 WRKY	1	0	16
Datura pruinosa	Probable_WRKY_transcription_factor_75	4.13 WRKY	2	0	23.25
			TROPANE ALKALOIDS (TAs)
D. wrightii	Ornithine_decarboxylase	1.4 ODC	1	0	7
D. wrightii	Putative_S-adenosyl-L-methionine-dependent_methyltransferase_BCG_0775c	3.2 PMT	3	2.5	24
D. wrightii	Probable_polyamine_oxidase_4	4.3 PAO	4	1	24.5
			TERPENES (TPS)
D. wrightii	BAHD_acyltransferase_DCR	1.26 ACT/BADH	7	4.8	31.75
D. wrightii	O-acyltransferase_WSD1	1.28 ACT/BADH	3	2	23
D. wrightii	Cytochrome_P450_714A1	4.43 CYP450s	2	1	17.25
D. wrightii	Cytochrome_P450_71A2	4.45 CYP450s	7	4.1	31
D. wrightii	Cytochrome_P450_71D7	4.46 CYP450s	7	4.1	31
D. wrightii	Cytochrome_P450_71D9	4.48 CYP450s	2	18	23.75
D. wrightii	Cytochrome_P450_79B1	4.49 CYP450s	1	0	7
D. wrightii	Cytochrome_P450_82A3	4.50 CYP450s	1	0	7
D. wrightii	Cytochrome_P450_94A1	4.53 CYP450s	1	0	7
D. wrightii	Cytochrome_P450_94B3	4.54 CYP450s	6	0.7	24.75
D. wrightii	Cytochrome_P450_94C1	4.55 CYP450s	4	24.5	33.5
D. wrightii	Cytochrome_P450_CYP736A12	4.57 CYP450s	2	24	25.5
D. wrightii	NADPH--cytochrome_P450_reductase	4.58 CYP450s	3	0	16
D. wrightii	Glycosyltransferase_family_protein_64_C3	5.22 UDP/GTs	3	2	23.5
D. wrightii	Glycosyltransferase_family_protein_64_protein_C5	5.24 UDP/GTs	2	0	11.75
D. wrightii	UDP-glycosyltransferase_82A1	5.25 UDP/GTs	3	0	16
D. wrightii	UDP-glycosyltransferase_86A1	5.26 UDP/GTs	1	0	7
D. wrightii	UDP-glycosyltransferase_89A2	5.27 UDP/GTs	4	1	24.5
				JASMONATE (JA)
D. wrightii	Phosphoinositide_phospholipase_C_4	1.21 PLDs	1	0	7
D. wrightii	Phosphoinositide_phospholipase_C_7	1.22 PLDs	3	28	31
D. wrightii	Phospholipase_A1-Ibeta2_chloroplastic	1.24 PLDs	3	24	29.75
D. wrightii	Probable_linoleate_9S-lipoxygenase_5	1.27 PLDs	3	18	28
D. wrightii	Linoleate_13S-lipoxygenase_3-1_chloroplastic	2.5 LOXs	2	10	22.25
D. wrightii	Allene_oxide_synthase_1_chloroplastic	3.4 AOS	3	0	16
D. wrightii	Allene_oxide_synthase_2_chloroplastic	3.6 AOS	7	21.4	35.25
D. wrightii	Allene_oxide_synthase_3	4.1 AOC	1	0	7
D. wrightii	12-oxophytodienoate_reductase_3	5.3 OPR	1	0	7
D. wrightii	Jasmonate_O-methyltransferase	6.2 JMT	1	0	7
			TRANSCRIPTION FACTORS (TFs)
D. wrightii	Transcription_factor_MYC2	1.2 MYC	2	10	22.25
D. wrightii	Transcription_factor_MYB3	3.11 MYB	2	18	23.75
D. wrightii	Transcription_factor_MYB30	3.12 MYB	6	1.2	27
D. wrightii	Putative_Myb_family_transcription_factor_At1g14600	3.13 MYB	1	0	7
D. wrightii	Transcription_factor_GAMYB	3.14 MYB	1	0	7
D. wrightii	Probable_WRKY_transcription_factor_29	4.14 WRKY	6	0.7	24.75
D. wrightii	Probable_WRKY_transcription_factor_40	4.15 WRKY	2	10	22.25
